# Supplementary material for: MFGE‐8, a Corona Protein on Extracellular Vesicles, Mediates Self‐Renewal and Survival of Human Pluripotent Stem Cells
Source: J Extracell Vesicles. 2025 Mar 25;14(4):e70056. doi: 10.1002/jev2.70056 (PMC11934218; doi:10.1002/jev2.70056)
Supplement: Supplementary file 6 — Primers used in this study. [file JEV2-14-e70056-s004.xlsx]

## Sheet: Sheet1
RT-qPCR primers	Forward (5'-3') / Reverse (3'-5')
GAPDH	TGGTATCGTGGAAGGACT / GCAGGGATGATGTTCTGGA
ACTB	AGAGCTACGAGCTGCCTGAC / AGCACTGTGTTGGCGTACAG
POU5F1	CTGCTGGGTCTCCTTTCTCA / GTGAAGTGAGGGCTCCCATA
NANOG	GATTTGTGGGCCTGAAGAAA / AAGTGGGTTGTTTGCCTTTG
MFGE8	CCTAACCCCCAGTCCTCACT / GACAGAGACACACGCACCTG
VIM	AGGCGAGGAGAGCAGGATTT / AGTGGGTATCAACCAGAGGGA
CD73	CGAGAGAAAGGAAGGGGAAG / GGCAGAGCTGATGGAATCTC
ITGA1	CTGGACAGCCTCGGTACAAT / GGGGCTCCGACTAGAAGAAT
ITGA2	TTGACCTATCCACTGCCACA / GTCAGAACACACACCCGTTG
ITGA3	CCCAACTACAGGCGAAACAT / GAAGAAGCCGTGGAAGACAG
ITGA4	GTGCAACTTTGGGGTAGTGG / TCAGTGTCCACGTTGTAGGG
ITGA5	CGCTCTCAACTTCTCCTTGG / TTCTGCTCCCCAAACACTTC
ITGA6	CCTCCCTGAGCACATATTCG / TGCCTTGCTGGTTCATGTAG
ITGA7	AGAACTCCTCCCACCCAACT / CCCCGACCCTCTAGGTTAAG
ITGA8	ACCAGTGCCAGGATTTCATC / AGGTGGATTCGTCCAAACTG
ITGA9	GTTCTTCGGCTACGCAGTTC / TAAACACAGCCCCAGGAGAC
ITGA10	GTGTGGATGGTCGGCTAGAT / AGTGATGGGGTCAGATGGAC
ITGA11	ACCAGTGATAATGCCCCAAG / GGGACTGATGCCTTTCATGT
ITGA2B	AGGTGAGAGGGAGCAGAACA / AGGTGGATGCTGAGGTGAAG
ITGAD	TCTTCCTGATTGACGGCTCT / ATTGGGTGAAGGTGAAGTGG
ITGAE	ACCCATGCTTTCAAGGTGAC / TGAGCACTGAAGCCAATCTG
ITGAL	CCAGGACCAAGAAGACTCCA / CTCCAGGGTGGGTATGTTGT
ITGAM	GGCGGATGAAGGAGTTTGT / TTGGGTTAGGGTTGTTCTGG
ITGAV	AAACTGGGAGCACAAGGAGA / GCCACTGAAGATGGAGCATT
ITGAX	CAAAGAACCGGAGTCTGAGC / CAAGGTAATGGGGGTCACAG
ITGB1	GGAAAACAGCGCATATCTGG / CATTCCTCCAGCCAATCAGT
ITGB2	GTGAACACGCACCCTGATAA / TTGTTGGTCAGCTTCAGCAC
ITGB3	TAGGCCAGCACCATCTCTTT / GCTATGGATGAGGGACAGGA
ITGB4	CTGCAAAGCGAGTACAGCAG / TCACAAACTCCTGGGTCACA
ITGB5	CGGGGACAACTGTAACTGCT / GGGGCACTTCTCACACATCT
ITGB6	GGTCTGAGGTGGAACTGGAA / CCTGCTTCTTCTCTCGCAGT
ITGB7	TGTGCCCATACCAATGTGAC / CTCCCTTTTCTTGGGGTCTC
ITGB8	GTTTGCAGTGGTCGAGGAGT / GCCTGCTTCACACTCTCCAT
DNM1	CATGCTGTCTGTGGACAACC / GACATTCCTCTGCTCCGTGT
DNM2	TCTGCTGATCGACATTGAGC / ATTGGGGATGGCTCTCTTCT
GCLC	ACCATCATCAATGGGAAGGA / GCGATAAACTCCCTCATCCA
GCLM	CCAGATTTGACTGCATTTGC / TTCACAATGACCGAATACCG
GSTP1	CTCTATGGGAAGGACCAGCA / GACAGCAGGGTCTCAAAAGG
GSTM1	GGACGCTCCTGATTATGACA / GGGCAATGTAGCACAAGATG
GSTM2	GTTTATGGACAGCCGTATGC / CTTCAGCATTTCAGGGAGTG
MGST1	CCCACCTGAATGACCTTGA / TGCAATGGTGTGGTAGATCC
GPX4	CAGTGAGGCAAGACCGAAG / GAACTGGTTACACGGGAAGG
GPX7	TATAACCACCGCGTCTCCT / GTCAGTGGGTCTCTCCCTTT
GLS	TGGTCTCCTCCTCTGGATAA / ATCACCACCTTCTCTTCGAG
GLS2	GCCACATTCCAGTCAGAGA / CAAGTGACCTCCACAGAACA
SLC7A11	TGTGGGGTCCTGTCACTATT / GAGTTCCACCCAGACTCGTA
GSS	GAGGGTGGAGGTAACAACCTA / AGCTCTGAAATGCACTGGAC
GSR	ATCCCAAGCCCACAATAGAG / GCAATGTAACCTGCACCAAC
GGT1	TGGATGTGACTGAGGTGGTC / CGTGTAGAACTCGGGCTTG
NFE2L2	TGCCCTCACCTGCTACTTTA / CCACACTGGGACTTGTGTTT
